# Supplementary material for: Environment- and epigenome-wide association study of obesity in ‘Children of 1997’ birth cohort
Source: eLife. 2023 May 19;12:e82377. doi: 10.7554/eLife.82377 (PMC10198722; doi:10.7554/eLife.82377)
Supplement: Supplementary file 1. [file elife-82377-supp1.xls]

## Sheet: Appendix Table 1a
Supplementary file 1a. Categorization and data sources for exposures at 11.5 years (* exposures excluded in WHR datasets)
	Group	Description	Coding	Sources
1	Baseline charateristics	birth weight in group	1:<2.5kg; 2: 2.5-2.99kg; 3:3.0-3.4kg; 4: 3.5-3.99kg; 5: >=4.0kg	Initial study
2	Baseline charateristics	sex	F: female; M: male	Initial study+Student Health Service+HA
3	Baseline charateristics	term birth defined by gestational weeks < or >=37	0:preterm; 1: full term	Initial study
4	Baseline charateristics	twin	0: singleton; 1: twins	Record linkage + parental names, address
5	Baseline charateristics	small for gestational age: birth weight<10% by sex and gestational week distribution in singletons	0: non-sga; 1: sga	Initial study
6	SEP	paternal education level	1: Grade 9 or below; 2: Grade 10-11; 3: Grade 12 or above	Initial study+ Survey I + Biobank
7	SEP	paternal grandfather's education level	1 "No formal schooling" 2 "Primary" 3 "Secondary or above"	Survey I+Survey III+Biobank
8	SEP	paternal grandmother's education level	1 "No formal schooling" 2 "Primary" 3 "Secondary or above"	Survey I+Survey III+Biobank
9	SEP	maternal education level	1: Grade 9 or below; 2: Grade 10-11; 3: Grade 12 or above	Initial study+ Survey I + Biobank
10	SEP	maternal grandfather's education level	1 "No formal schooling" 2 "Primary" 3 "Secondary or above"	Survey I+Survey III+Biobank
11	SEP	maternal grandmother's education level	1 "No formal schooling" 2 "Primary" 3 "Secondary or above"	Survey I+Survey III+Biobank
12	SEP	highest parental education level	1: Grade 9 or below; 2: Grade 10-11; 3: Grade 12 or above	Initial study+ Survey I + Biobank
13	SEP	father's occupation from MCHC	1"I(professional)" 2"II(managerial)" 3"IIINM(nonmanual skilled)" 4"IIIM(manual skilled)" 5"VI(semiskilled)" 6"V(unskilled)"	Record linkage
14	SEP	highest parental occupation	1"I(professional)" 2"II(managerial)" 3"IIINM(nonmanual skilled)" 4"IIIM(manual skilled)" 5"VI(semiskilled)" 6"V(unskilled)"	Record linkage
15	SEP	father's birthplace	0: non-HK; 1: HK	Survey I + Survey III + Biobank + Initial study
16	SEP	paternal grandfather's birthplace	0: non-HK; 1: HK	Survey I+Survey III+Biobank
17	SEP	paternal grandmother's birthplace	0: non-HK; 1: HK	Survey I+Survey III+Biobank
18	SEP	mother's birthplace	0: non-HK; 1: HK	Survey I + Survey III + Biobank + Initial study
19	SEP	maternal grandfather's birthplace	0: non-HK; 1: HK	Survey I+Survey III+Biobank
20	SEP	maternal grandmother's birthplace	0: non-HK; 1: HK	Survey I+Survey III+Biobank
21	SEP	parent's birthplace	0: both parents migrant; 1: only father migrant; 2: only mother migrant; 3: both parents HK	Survey I + Survey III + Biobank + Initial study
22	SEP	housing type at birth	1: public/squatter/other; 2: home ownership; 3: private flat	Initial study
23	SEP	household income per head in quintiles	1"1st(Mean[SD]:HKD1746[419])" 2"2nd(Mean[SD]:HKD2853[325])" 3"3rd(Mean[SD]:HKD4365[557])" 4"4th(Mean[SD]:HKD6826[883])" 5"5th(Mean[SD]:HKD14945[15620])"	Record linkage
24	SEP	mother's occupation from MCHC	1"I(professional)" 2"II(managerial)" 3"IIINM(nonmanual skilled)" 4"IIIM(manual skilled)" 5"VI(semiskilled)" 6"V(unskilled)"	Record linkage
25	SEP	child in HK always	1"China most of the time";2 "HK most of the time ";3."Other place most of the time"	Survey I
26	SEP	year of mother in HK	continuous variable	Survey I
27	SEP	year of father in HK	continuous variable	Survey I
28	SEP	district	"hong kong"; "kowloon"; "N.T."	Survey I
29	SEP	family size	continuous variable	Survey I
30	SEP	no. of smokers at home	continuous variable	Survey I
31	SEP	mother job	none, part-time, full-time	Initial study
32	SEP	father job	none, part-time, full-time	Initial study
33	Paternal information	paternal age when child born	continuous variable	Initial study+ Survey I + Survey III + Biobank
34	Paternal information	paternal height	in cm	Survey I+Survey III+Biobank
35	Paternal information	paternal weight	in kg	Survey I+Survey III+Biobank
36	Maternal information	maternal weight	in kg	Survey I+Survey III+Biobank
37	Maternal information	maternal height	in cm	Survey I+Survey III+Biobank
38	Maternal information	mother exposed to second-hand smoke during pregnancy	1: none; 2: occasional; 3: <1hr/day; 4: 1-2 hr/day; 5: 2-4hr/day; 6:>4hr/day	Initial study
39	Maternal information	maternal smoking during/after pregnancy	1: yes; 0: no	Initial study
40	Maternal information	postnatal smoking hygiene	0: no pre- & no post-SHS; 1: pre-SHS & no post-SHS; 2: no pre-SHS & post-SHS >=3m; 3: no pre-SHS & post-SHS <3m; 4: pre-SHS & post-SHS >=3m; 5: pre-SHS & post-SHS <3m	Initial study
41	Maternal information	second-hand smoke by sources and timing	0:no pre- & post-SHS; 1;occasional pre-SHS only; 2: daily pre-SHS only; 3: post-SHS(others)only; 4: pre-SHS & post-SHS(others); 5:with/no pre-SHS & occasional post-SHS(dad/dad+others); 6: with/no pre-SHS & daily post-SHS(dad/dad+others)	Initial study
42	Maternal information	years of marriage	continuous variable	Initial study
43	Maternal information	maternal age when child born	continuous variable	Initial study+ Survey I + Survey III + Biobank
44	Maternal information	birth order	1: 1; 2: 2; 3: 3 or higher	Initial study
45	Maternal information	mode of delivery	1: natural labour; 2: assisted natural labour; 3: caesarean birth	Initial study
46	Maternal information	type of hospital during delivery	1: public; 2: private/overseas	Initial study
47	Maternal information	Gestational weeks in complete weeks, re-coded in 2016	26-42	Record linkage + Initial study
48	Family history	Gestational diabetes	0: no; 1: yes;	Survey I+Survey III+Biobank
49	Family history	paternal diabetes	0: no; 1: yes;	SurveyI+Biobank
50	Family history	paternal grandfather diabetes	0: no; 1: yes;	SurveyI+Biobank
51	Family history	paternal grandmother diabetes	0: no; 1: yes;	SurveyI+Biobank
52	Family history	maternal grandfather diabetes	0: no; 1: yes;	SurveyI+Biobank
53	Family history	maternal grandmother diabetes	0: no; 1: yes;	SurveyI+Biobank
54	Family history	maternal diabetes	0: no; 1: yes;	SurveyI+Biobank
55	Family history	Pre-eclampsia	0: no; 1: yes;	Survey I+Survey III+Biobank
56	Infant feeding and caring	powdered/formula milk	1: no; 2: yes	Survey I
57	Infant feeding and caring	at 6 months: frequency of milk consumption	1: never; 2: <1/month; 3: <=1/week; 4: >1/week; 5: >=1/day	Survey I
58	Infant feeding and caring	age of first ate solid foods	1: <3 months; 2: 3-4 months; 3: 5-6 months; 4: 7-8 months; 5: >8 months	Survey I
59	Infant feeding and caring	age of ate solid foods at least twice a day	1: <3 months; 2: 3-4 months; 3: 5-6 months; 4: 7-8 months; 5: >8 months	Survey I
60	Infant feeding and caring	main care giver now (at 11 years)	1: parents; 2: grandparents; 3: domestic helper; 4: other	Survey I
61	Infant feeding and caring	main care giver at 5 years	1: parents; 2: grandparents; 3: domestic helper; 4: other	Survey I
62	Infant feeding and caring	main care giver at 3 years	1: parents; 2: grandparents; 3: domestic helper; 4: other	Survey I
63	Infant feeding and caring	main care giver at 6 months	1: parents; 2: grandparents; 3: domestic helper; 4: other	Survey I
64	Infant feeding and caring	breastfeeding duration	0: never; 1: partial or exclusive <3m; 2: exclusive >=3m	Initial study
65	Infant feeding and caring	way of feeding	"never breast feeding","sometime breast feeding","always breast feeding","other"	Initial study
66	Diet	at 5 years: frequency of milk consumption	1: never; 2: <1/month; 3: <=1/week; 4: >1/week; 5: >=1/day	Survey I
67	Diet	at 3 years: frequency of milk consumption	1: never; 2: <1/month; 3: <=1/week; 4: >1/week; 5: >=1/day	Survey I
68	Diet	fresh fruit: frequency of consumption in the last week	1:never; 2:no last week; 3: 1-3 times/week; 4: 4-6 times/week; 5: once a day; 6: 2-3 times a day; 7: >=4 times a day	Survey I
69	Diet	fresh vegetable: frequency of consumption in the last week	1:never; 2:no last week; 3: 1-3 times/week; 4: 4-6 times/week; 5: once a day; 6: 2-3 times a day; 7: >=4 times a day	Survey I
70	Diet	bean curd/soy products: frequency of consumption in the last week	1:never; 2:no last week; 3: 1-3 times/week; 4: 4-6 times/week; 5: once a day; 6: 2-3 times a day; 7: >=4 times a day	Survey I
71	Diet	dairy product: frequency of consumption in the last week	1:never; 2:no last week; 3: 1-3 times/week; 4: 4-6 times/week; 5: once a day; 6: 2-3 times a day; 7: >=4 times a day	Survey I
72	Diet	fish: frequency of consumption in the last week	1:never; 2:no last week; 3: 1-3 times/week; 4: 4-6 times/week; 5: once a day; 6: 2-3 times a day; 7: >=4 times a day	Survey I
73	Diet	seafood: frequency of consumption in the last week	1:never; 2:no last week; 3: 1-3 times/week; 4: 4-6 times/week; 5: once a day; 6: 2-3 times a day; 7: >=4 times a day	Survey I
74	Diet	other meat: frequency of consumption in the last week	1:never; 2:no last week; 3: 1-3 times/week; 4: 4-6 times/week; 5: once a day; 6: 2-3 times a day; 7: >=4 times a day	Survey I
75	Diet	egg: frequency of consumption in the last week	1:never; 2:no last week; 3: 1-3 times/week; 4: 4-6 times/week; 5: once a day; 6: 2-3 times a day; 7: >=4 times a day	Survey I
76	Diet	ice cream: frequency of consumption in the last week	1:never; 2:no last week; 3: 1-3 times/week; 4: 4-6 times/week; 5: once a day; 6: 2-3 times a day; 7: >=4 times a day	Survey I
77	Diet	tea: frequency of consumption in the last week	1:never; 2:no last week; 3: 1-3 times/week; 4: 4-6 times/week; 5: once a day; 6: 2-3 times a day; 7: >=4 times a day	Survey I
78	Diet	water: frequency of consumption in the last week	1:never; 2:no last week; 3: 1-3 times/week; 4: 4-6 times/week; 5: once a day; 6: 2-3 times a day; 7: >=4 times a day	Survey I
79	Diet	fruit juice: frequency of consumption in the last week	1:never; 2:no last week; 3: 1-3 times/week; 4: 4-6 times/week; 5: once a day; 6: 2-3 times a day; 7: >=4 times a day	Survey I
80	Diet	milk: frequency of consumption in the last week	1:never; 2:no last week; 3: 1-3 times/week; 4: 4-6 times/week; 5: once a day; 6: 2-3 times a day; 7: >=4 times a day	Survey I
81	Diet	soy milk: frequency of consumption in the last week	1:never; 2:no last week; 3: 1-3 times/week; 4: 4-6 times/week; 5: once a day; 6: 2-3 times a day; 7: >=4 times a day	Survey I
82	Diet	soft drinks: frequency of consumption in the last week	1:never; 2:no last week; 3: 1-3 times/week; 4: 4-6 times/week; 5: once a day; 6: 2-3 times a day; 7: >=4 times a day	Survey I
83	Diet	milkshakes: frequency of consumption in the last week	1:never; 2:no last week; 3: 1-3 times/week; 4: 4-6 times/week; 5: once a day; 6: 2-3 times a day; 7: >=4 times a day	Survey I
84	Children's health status	ever admitted into a hospital	1:no; 2: yes, public hospital; 3: yes, private hospital	Survey I
85	Children's health status	describe child's health over the past 12 months	1: very good; 2: good; 3: average; 4: poor; 5: very poor	Survey I
86	Children's health status	hospitalization 9mth-1.5yr	1: no; 2: yes, once; 3: yes, twice, 4: yes, >3 times	Initial study
87	Parents' health status	mother,asthma	no/yes	Survey I
88	Parents' health status	mother,sensitive of nose	no/yes	Survey I
89	Parents' health status	mother,eczema	no/yes	Survey I
90	Parents' health status	mother,other disease	no/yes	Survey I
91	Parents' health status	mother,no disease	no/yes	Survey I
92	Parents' health status	father,asthma	no/yes	Survey I
93	Parents' health status	father,sensitive of nose	no/yes	Survey I
94	Parents' health status	father,eczema	no/yes	Survey I
95	Parents' health status	father,other disease	no/yes	Survey I
96	Parents' health status	father,no disease	no/yes	Survey I
97	Physical activity	travelling to/from school on foot: hours spent yesterday*	1: <=1 hrs; 2: 2-4 hrs; 3: 5-8 hrs; 4: 9-12 hrs; 5: >=13 hrs	Survey I
98	Physical activity	travelling to/from school by vehicle: hours spent yesterday*	1: <=1 hrs; 2: 2-4 hrs; 3: 5-8 hrs; 4: 9-12 hrs; 5: >=13 hrs	Survey I
99	Lifestyle	at school: hours spent yesterday*	1: <=1 hrs; 2: 2-4 hrs; 3: 5-8 hrs; 4: 9-12 hrs; 5: >=13 hrs	Survey I
100	Lifestyle	doing homework: hours spent yesterday	1: <=1 hrs; 2: 2-4 hrs; 3: 5-8 hrs; 4: 9-12 hrs; 5: >=13 hrs	Survey I
101	Lifestyle	having tutorial lessons: hours spent yesterday*	1: <=1 hrs; 2: 2-4 hrs; 3: 5-8 hrs; 4: 9-12 hrs; 5: >=13 hrs	Survey I
102	Lifestyle	reading leisurely: hours spent yesterday	1: <=1 hrs; 2: 2-4 hrs; 3: 5-8 hrs; 4: 9-12 hrs; 5: >=13 hrs	Survey I
103	Lifestyle	playing sports: hours spent yesterday	1: <=1 hrs; 2: 2-4 hrs; 3: 5-8 hrs; 4: 9-12 hrs; 5: >=13 hrs	Survey I
104	Lifestyle	playing music: hours spent yesterday*	1: <=1 hrs; 2: 2-4 hrs; 3: 5-8 hrs; 4: 9-12 hrs; 5: >=13 hrs	Survey I
105	Lifestyle	playing video games: hours spent yesterday*	1: <=1 hrs; 2: 2-4 hrs; 3: 5-8 hrs; 4: 9-12 hrs; 5: >=13 hrs	Survey I
106	Lifestyle	watching TV: hours spent yesterday	1: <=1 hrs; 2: 2-4 hrs; 3: 5-8 hrs; 4: 9-12 hrs; 5: >=13 hrs	Survey I
107	Lifestyle	playing with friends: hours spent yesterday*	1: <=1 hrs; 2: 2-4 hrs; 3: 5-8 hrs; 4: 9-12 hrs; 5: >=13 hrs	Survey I
108	Lifestyle	doing chores in the house: hours spent yesterday*	1: <=1 hrs; 2: 2-4 hrs; 3: 5-8 hrs; 4: 9-12 hrs; 5: >=13 hrs	Survey I
109	Lifestyle	having meals: hours spent yesterday	1: <=1 hrs; 2: 2-4 hrs; 3: 5-8 hrs; 4: 9-12 hrs; 5: >=13 hrs	Survey I
110	Lifestyle	sleeping: hours spent yesterday	1: <=1 hrs; 2: 2-4 hrs; 3: 5-8 hrs; 4: 9-12 hrs; 5: >=13 hrs	Survey I
111	Home facilities and pets	gas stove	1: no; 2: yes	Survey I
112	Home facilities and pets	firewood	1: no; 2: yes	Survey I
113	Home facilities and pets	liquefied petroleum gas	1: no; 2: yes	Survey I
114	Home facilities and pets	electric stove	1: no; 2: yes	Survey I
115	Home facilities and pets	kerosene stove	1: no; 2: yes	Survey I
116	Home facilities and pets	no pet at home	1: no; 2: yes	Survey I
117	Home facilities and pets	cat at home	1: no; 2: yes	Survey I
118	Home facilities and pets	dog at home	1: no; 2: yes	Survey I
119	Home facilities and pets	bird at home	1: no; 2: yes	Survey I
120	Home facilities and pets	other pet at home	1: no; 2: yes	Survey I
121	Home facilities and pets	carpet used at home	1: no; 2: yes	Survey I
122	Home facilities and pets	no. of air-conditioning	1: no; 2: yes	Survey I
123	Home facilities and pets	burn incense	1: no; 2: yes	Survey I

## Sheet: Appendix Table 1b
Supplementary file 1b. Categorization and data sources for exposures at 17.6 years
	Group	Description	Coding	Sources
1	Baseline charateristics	birth weight in group	1:<2.5kg; 2: 2.5-2.99kg; 3:3.0-3.4kg; 4: 3.5-3.99kg; 5: >=4.0kg	Initial study
2	Baseline charateristics	sex	F: female; M: male	Initial study+Student Health Service+HA
3	Baseline charateristics	term birth defined by gestational weeks < or >=37	0:preterm; 1: full term	Initial study
4	Baseline charateristics	twin	0: singleton; 1: twins	MCHC record retrieved in 2005 + parental names, address
5	Baseline charateristics	small for gestational age (sga): birth weight<10% by sex and gestational week distribution in singletons	0: non-sga; 1: sga	Initial study
6	SEP	paternal education level	1: Grade 9 or below; 2: Grade 10-11; 3: Grade 12 or above	Initial study+ Survey I + Biobank
7	SEP	paternal grandfather's education level	1 "No formal schooling" 2 "Primary" 3 "Secondary or above"	Survey I+Survey III+Biobank
8	SEP	paternal grandmother's education level	1 "No formal schooling" 2 "Primary" 3 "Secondary or above"	Survey I+Survey III+Biobank
9	SEP	maternal education level	1: Grade 9 or below; 2: Grade 10-11; 3: Grade 12 or above	Initial study+ Survey I + Biobank
10	SEP	maternal grandfather's education level	1 "No formal schooling" 2 "Primary" 3 "Secondary or above"	Survey I+Survey III+Biobank
11	SEP	maternal grandmother's education level	1 "No formal schooling" 2 "Primary" 3 "Secondary or above"	Survey I+Survey III+Biobank
12	SEP	highest parental education level	1: Grade 9 or below; 2: Grade 10-11; 3: Grade 12 or above	Initial study+ Survey I + Biobank
13	SEP	father's occupation from MCHC	1"I(professional)" 2"II(managerial)" 3"IIINM(nonmanual skilled)" 4"IIIM(manual skilled)" 5"VI(semiskilled)" 6"V(unskilled)"	MCHC record retrieved in 2005
14	SEP	highest parental occupation	1"I(professional)" 2"II(managerial)" 3"IIINM(nonmanual skilled)" 4"IIIM(manual skilled)" 5"VI(semiskilled)" 6"V(unskilled)"	MCHC record retrieved in 2005
15	SEP	father's birthplace	0: non-HK; 1: HK	Survey I + Survey III + Biobank + Initial study
16	SEP	paternal grandfather's birthplace	0: non-HK; 1: HK	Survey I+Survey III+Biobank
17	SEP	paternal grandmother's birthplace	0: non-HK; 1: HK	Survey I+Survey III+Biobank
18	SEP	mother's birthplace	0: non-HK; 1: HK	Survey I + Survey III + Biobank + Initial study
19	SEP	maternal grandfather's birthplace	0: non-HK; 1: HK	Survey I+Survey III+Biobank
20	SEP	maternal grandmother's birthplace	0: non-HK; 1: HK	Survey I+Survey III+Biobank
21	SEP	parent's birthplace	0: both parents migrant; 1: only father migrant; 2: only mother migrant; 3: both parents HK	Survey I + Survey III + Biobank + Initial study
22	SEP	housing type at birth	1: public/squatter/other; 2: home ownership; 3: private flat	Initial study
23	SEP	household income per head in quintiles	1"1st(Mean[SD]:HKD1746[419])" 2"2nd(Mean[SD]:HKD2853[325])" 3"3rd(Mean[SD]:HKD4365[557])" 4"4th(Mean[SD]:HKD6826[883])" 5"5th(Mean[SD]:HKD14945[15620])"	MCHC record retrieved in 2005
24	SEP	child in HK always	1"China most of the time";2 "HK most of the time ";3."Other place most of the time"	Survey 1
25	SEP	year of mother in HK	continuous variable	Survey 1
26	SEP	year of father in HK	continuous variable	Survey 1
27	SEP	district	"hong kong"; "kowloon"; "N.T."	Survey 1
28	SEP	family size	continuous variable	Survey 1
29	SEP	no. of smokers at home	continuous variable	Survey 1
30	SEP	mother job	none, part-time, full-time	Initial study
31	SEP	father job	none, part-time, full-time	Initial study
32	Paternal information	paternal age when child born	continuous variable	Initial study+ Survey I + Survey III + Biobank
33	Paternal information	paternal height	in cm	Survey I+Survey III+Biobank
34	Paternal information	paternal weight	in kg	Survey I+Survey III+Biobank
35	Maternal information	maternal weight	in kg	Survey I+Survey III+Biobank
36	Maternal information	maternal height	in cm	Survey I+Survey III+Biobank
37	Maternal information	mother exposed to second-hand smoke during pregnancy	1: none; 2: occasional; 3: <1hr/day; 4: 1-2 hr/day; 5: 2-4hr/day; 6:>4hr/day	Initial study
38	Maternal information	maternal smoking during/after pregnancy	1: yes; 0: no	Initial study
39	Maternal information	postnatal smoking hygiene	0: no pre- & no post-SHS; 1: pre-SHS & no post-SHS; 2: no pre-SHS & post-SHS >=3m; 3: no pre-SHS & post-SHS <3m; 4: pre-SHS & post-SHS >=3m; 5: pre-SHS & post-SHS <3m	Initial study
40	Maternal information	second-hand smoke by sources and timing	0:no pre- & post-SHS; 1;occasional pre-SHS only; 2: daily pre-SHS only; 3: post-SHS(others)only; 4: pre-SHS & post-SHS(others); 5:with/no pre-SHS & occasional post-SHS(dad/dad+others); 6: with/no pre-SHS & daily post-SHS(dad/dad+others)	Initial study
41	Maternal information	years of marriage	continuous variable	Initial study
42	Maternal information	maternal age when child born	continuous variable	Initial study+ Survey I + Survey III + Biobank
43	Maternal information	birth order	1: 1; 2: 2; 3: 3 or higher	Initial study
44	Maternal information	mode of delivery	1: natural labour; 2: assisted natural labour; 3: caesarean birth	Initial study
45	Maternal information	type of hospital during delivery	1: public; 2: private/overseas	Initial study
46	Maternal information	Gestational weeks in complete weeks, re-coded in 2016	26-42	MCHC record retrieved in 2005 + Initial study
47	Family history	Gestational diabetes	0: no; 1: yes;	Survey I+Survey III+Biobank
48	Family history	paternal diabetes	0: no; 1: yes;	SurveyI+Biobank
49	Family history	paternal grandfather diabetes(SurveyI+Biobank)	0: no; 1: yes;	SurveyI+Biobank
50	Family history	paternal grandmother diabetes(SurveyI+Biobank)	0: no; 1: yes;	SurveyI+Biobank
51	Family history	maternal grandfather diabetes(SurveyI+Biobank)	0: no; 1: yes;	SurveyI+Biobank
52	Family history	maternal grandmother diabetes(SurveyI+Biobank)	0: no; 1: yes;	SurveyI+Biobank
53	Family history	maternal diabetes	0: no; 1: yes;	SurveyI+Biobank
54	Family history	Pre-eclampsia(SurveyI+III+Biobank)!!!use with caution as % varies among sources	0: no; 1: yes;	Survey I+Survey III+Biobank
55	Infant feeding and caring	way of feeding	"never breast feeding","sometime breast feeding","always breast feeding","other"	Initial study
56	Infant feeding and caring	breastfeeding duration	0: never; 1: partial or exclusive <3m; 2: exclusive >=3m	Initial study
57	Infant feeding and caring	Has your child ever breastfed?	0: no; 1: yes;	Biobank Parents' Questionnaire
58	Infant feeding and caring	Has your child ever given any infant formula milk?	0: no; 1: yes;	Biobank Parents' Questionnaire
59	Infant feeding and caring	Has your child ever given any cow's milk?	0: no; 1: yes;	Biobank Parents' Questionnaire
60	Infant feeding and caring	types of weaning foods mainly used at the start of weaning	1: home prepared; 2: bought food; 3: combination of 1&2; 4: others	Biobank Parents' Questionnaire
61	Infant feeding and caring	type of milk: 1st month	1: breast milk only; 2: mainly breast milk, less infant formula; 3: half half; 4: less breast milk, mainly infant formula; 5: infant formula only; 6: other	Biobank Parents' Questionnaire
62	Infant feeding and caring	type of milk: 2nd month	1: breast milk only; 2: mainly breast milk, less infant formula; 3: half half; 4: less breast milk, mainly infant formula; 5: infant formula only; 6: other	Biobank Parents' Questionnaire
63	Infant feeding and caring	type of milk: 3rd month	1: breast milk only; 2: mainly breast milk, less infant formula; 3: half half; 4: less breast milk, mainly infant formula; 5: infant formula only; 6: other	Biobank Parents' Questionnaire
64	Infant feeding and caring	type of milk: 4th month	1: breast milk only; 2: mainly breast milk, less infant formula; 3: half half; 4: less breast milk, mainly infant formula; 5: infant formula only; 6: other	Biobank Parents' Questionnaire
65	Infant feeding and caring	type of milk: 5th month	1: breast milk only; 2: mainly breast milk, less infant formula; 3: half half; 4: less breast milk, mainly infant formula; 5: infant formula only; 6: other	Biobank Parents' Questionnaire
66	Infant feeding and caring	type of milk: 6th month	1: breast milk only; 2: mainly breast milk, less infant formula; 3: half half; 4: less breast milk, mainly infant formula; 5: infant formula only; 6: other	Biobank Parents' Questionnaire
67	Infant feeding and caring	brand of infant formula: 1st month	1: Mead Johnson; 2: Friso; 3: Abbott; 4: Nestle; 5: Cow&Gate; 6: Snow Brand; 7: Wyeth; 8: other1; 9: other2	Biobank Parents' Questionnaire
68	Infant feeding and caring	brand of infant formula: 2nd month	1: Mead Johnson; 2: Friso; 3: Abbott; 4: Nestle; 5: Cow&Gate; 6: Snow Brand; 7: Wyeth; 8: other1; 9: other3	Biobank Parents' Questionnaire
69	Infant feeding and caring	brand of infant formula: 3rd month	1: Mead Johnson; 2: Friso; 3: Abbott; 4: Nestle; 5: Cow&Gate; 6: Snow Brand; 7: Wyeth; 8: other1; 9: other4	Biobank Parents' Questionnaire
70	Infant feeding and caring	brand of infant formula: 4th month	1: Mead Johnson; 2: Friso; 3: Abbott; 4: Nestle; 5: Cow&Gate; 6: Snow Brand; 7: Wyeth; 8: other1; 9: other5	Biobank Parents' Questionnaire
71	Infant feeding and caring	brand of infant formula: 5th month	1: Mead Johnson; 2: Friso; 3: Abbott; 4: Nestle; 5: Cow&Gate; 6: Snow Brand; 7: Wyeth; 8: other1; 9: other6	Biobank Parents' Questionnaire
72	Infant feeding and caring	brand of infant formula: 6th month	1: Mead Johnson; 2: Friso; 3: Abbott; 4: Nestle; 5: Cow&Gate; 6: Snow Brand; 7: Wyeth; 8: other1; 9: other7	Biobank Parents' Questionnaire
73	Infant feeding and caring	type of infant formula milk: 1st month	1: cow's milk-based; 2: hydrolysed protein; 3: soya-based; 4: others; 5: don't know	Biobank Parents' Questionnaire
74	Infant feeding and caring	type of infant formula milk: 2nd month	1: cow's milk-based; 2: hydrolysed protein; 3: soya-based; 4: others; 5: don't know	Biobank Parents' Questionnaire
75	Infant feeding and caring	type of infant formula milk: 3rd month	1: cow's milk-based; 2: hydrolysed protein; 3: soya-based; 4: others; 5: don't know	Biobank Parents' Questionnaire
76	Infant feeding and caring	type of infant formula milk: 4th month	1: cow's milk-based; 2: hydrolysed protein; 3: soya-based; 4: others; 5: don't know	Biobank Parents' Questionnaire
77	Infant feeding and caring	type of infant formula milk: 5th month	1: cow's milk-based; 2: hydrolysed protein; 3: soya-based; 4: others; 5: don't know	Biobank Parents' Questionnaire
78	Infant feeding and caring	type of infant formula milk: 6th month	1: cow's milk-based; 2: hydrolysed protein; 3: soya-based; 4: others; 5: don't know	Biobank Parents' Questionnaire
79	Infant feeding and caring	type of milk: 7-9 months	1: cow's milk-based; 2: hydrolysed protein; 3: soya-based; 4: others; 5: don't know	Biobank Parents' Questionnaire
80	Infant feeding and caring	type of milk: 10-12 months	1: cow's milk-based; 2: hydrolysed protein; 3: soya-based; 4: others; 5: don't know	Biobank Parents' Questionnaire
81	Infant feeding and caring	type of milk: 13-18 months	1: cow's milk-based; 2: hydrolysed protein; 3: soya-based; 4: others; 5: don't know	Biobank Parents' Questionnaire
82	Infant feeding and caring	type of milk: 19-24 months	1: cow's milk-based; 2: hydrolysed protein; 3: soya-based; 4: others; 5: don't know	Biobank Parents' Questionnaire
83	Infant feeding and caring	intake of food/nutrition supplement product (child)	0: no; 1: yes;	Biobank Parents' Questionnaire
84	Diet	Intake of infant formula milk at 3-8 years old	0: no; 1: yes;	Biobank Parents' Questionnaire
85	Diet	Intake of cow's milk at 3-8 years old	0: no; 1: yes;	Biobank Parents' Questionnaire
86	Diet	frequency and quantity of cow's milk intake: 3 years old	1: less than one cup/day; 2: one cup daily; 3: two cups daily; 4: 3 cups a day; 4: 4 cups or more a day	Biobank Parents' Questionnaire
87	Diet	frequency and quantity of cow's milk intake: 4 years old	1: less than one cup/day; 2: one cup daily; 3: two cups daily; 4: 3 cups a day; 4: 4 cups or more a day	Biobank Parents' Questionnaire
88	Diet	frequency and quantity of cow's milk intake: 5 years old	1: less than one cup/day; 2: one cup daily; 3: two cups daily; 4: 3 cups a day; 4: 4 cups or more a day	Biobank Parents' Questionnaire
89	Diet	frequency and quantity of cow's milk intake: 6 years old	1: less than one cup/day; 2: one cup daily; 3: two cups daily; 4: 3 cups a day; 4: 4 cups or more a day	Biobank Parents' Questionnaire
90	Diet	frequency and quantity of cow's milk intake: 7 years old	1: less than one cup/day; 2: one cup daily; 3: two cups daily; 4: 3 cups a day; 4: 4 cups or more a day	Biobank Parents' Questionnaire
91	Diet	frequency and quantity of cow's milk intake: 8 years old	1: less than one cup/day; 2: one cup daily; 3: two cups daily; 4: 3 cups a day; 4: 4 cups or more a day	Biobank Parents' Questionnaire
92	Diet	fresh fruit: frequency of consumption in the past week	1:never; 2:no last week; 3: 1-3 times/week; 4: 4-6 times/week; 5: once a day; 6: 2-3 times a day; 7: >=4 times a day	Biobank Children's Questionnaire
93	Diet	oatmeal: frequency of consumption in the past week	1:never; 2:no last week; 3: 1-3 times/week; 4: 4-6 times/week; 5: once a day; 6: 2-3 times a day; 7: >=4 times a day	Biobank Children's Questionnaire
94	Diet	green leafy vege: frequency of consumption in the past week	1:never; 2:no last week; 3: 1-3 times/week; 4: 4-6 times/week; 5: once a day; 6: 2-3 times a day; 7: >=4 times a day	Biobank Children's Questionnaire
95	Diet	sugar: frequency of consumption in the past week	1:never; 2:no last week; 3: 1-3 times/week; 4: 4-6 times/week; 5: once a day; 6: 2-3 times a day; 7: >=4 times a day	Biobank Children's Questionnaire
96	Diet	root vege: frequency of consumption in the past week	1:never; 2:no last week; 3: 1-3 times/week; 4: 4-6 times/week; 5: once a day; 6: 2-3 times a day; 7: >=4 times a day	Biobank Children's Questionnaire
97	Diet	cereals: frequency of consumption in the past week	1:never; 2:no last week; 3: 1-3 times/week; 4: 4-6 times/week; 5: once a day; 6: 2-3 times a day; 7: >=4 times a day	Biobank Children's Questionnaire
98	Diet	starchy root vege: frequency of consumption in the past week	1:never; 2:no last week; 3: 1-3 times/week; 4: 4-6 times/week; 5: once a day; 6: 2-3 times a day; 7: >=4 times a day	Biobank Children's Questionnaire
99	Diet	crisps: frequency of consumption in the past week	1:never; 2:no last week; 3: 1-3 times/week; 4: 4-6 times/week; 5: once a day; 6: 2-3 times a day; 7: >=4 times a day	Biobank Children's Questionnaire
100	Diet	melons, mushrooms, sprouts: frequency of consumption in the past week	1:never; 2:no last week; 3: 1-3 times/week; 4: 4-6 times/week; 5: once a day; 6: 2-3 times a day; 7: >=4 times a day	Biobank Children's Questionnaire
101	Diet	cakes: frequency of consumption in the past week	1:never; 2:no last week; 3: 1-3 times/week; 4: 4-6 times/week; 5: once a day; 6: 2-3 times a day; 7: >=4 times a day	Biobank Children's Questionnaire
102	Diet	seaweed: frequency of consumption in the past week	1:never; 2:no last week; 3: 1-3 times/week; 4: 4-6 times/week; 5: once a day; 6: 2-3 times a day; 7: >=4 times a day	Biobank Children's Questionnaire
103	Diet	biscuits: frequency of consumption in the past week	1:never; 2:no last week; 3: 1-3 times/week; 4: 4-6 times/week; 5: once a day; 6: 2-3 times a day; 7: >=4 times a day	Biobank Children's Questionnaire
104	Diet	pickled vege: frequency of consumption in the past week	1:never; 2:no last week; 3: 1-3 times/week; 4: 4-6 times/week; 5: once a day; 6: 2-3 times a day; 7: >=4 times a day	Biobank Children's Questionnaire
105	Diet	chocolate: frequency of consumption in the past week	1:never; 2:no last week; 3: 1-3 times/week; 4: 4-6 times/week; 5: once a day; 6: 2-3 times a day; 7: >=4 times a day	Biobank Children's Questionnaire
106	Diet	soy products: frequency of consumption in the past week	1:never; 2:no last week; 3: 1-3 times/week; 4: 4-6 times/week; 5: once a day; 6: 2-3 times a day; 7: >=4 times a day	Biobank Children's Questionnaire
107	Diet	sweets: frequency of consumption in the past week	1:never; 2:no last week; 3: 1-3 times/week; 4: 4-6 times/week; 5: once a day; 6: 2-3 times a day; 7: >=4 times a day	Biobank Children's Questionnaire
108	Diet	fermented soy: frequency of consumption in the past week	1:never; 2:no last week; 3: 1-3 times/week; 4: 4-6 times/week; 5: once a day; 6: 2-3 times a day; 7: >=4 times a day	Biobank Children's Questionnaire
109	Diet	cheese: frequency of consumption in the past week	1:never; 2:no last week; 3: 1-3 times/week; 4: 4-6 times/week; 5: once a day; 6: 2-3 times a day; 7: >=4 times a day	Biobank Children's Questionnaire
110	Diet	yogurt: frequency of consumption in the past week	1:never; 2:no last week; 3: 1-3 times/week; 4: 4-6 times/week; 5: once a day; 6: 2-3 times a day; 7: >=4 times a day	Biobank Children's Questionnaire
111	Diet	ice cream: frequency of consumption in the past week	1:never; 2:no last week; 3: 1-3 times/week; 4: 4-6 times/week; 5: once a day; 6: 2-3 times a day; 7: >=4 times a day	Biobank Children's Questionnaire
112	Diet	fish: frequency of consumption in the past week	1:never; 2:no last week; 3: 1-3 times/week; 4: 4-6 times/week; 5: once a day; 6: 2-3 times a day; 7: >=4 times a day	Biobank Children's Questionnaire
113	Diet	salted fish: frequency of consumption in the past week	1:never; 2:no last week; 3: 1-3 times/week; 4: 4-6 times/week; 5: once a day; 6: 2-3 times a day; 7: >=4 times a day	Biobank Children's Questionnaire
114	Diet	seafood: frequency of consumption in the past week	1:never; 2:no last week; 3: 1-3 times/week; 4: 4-6 times/week; 5: once a day; 6: 2-3 times a day; 7: >=4 times a day	Biobank Children's Questionnaire
115	Diet	poultry: frequency of consumption in the past week	1:never; 2:no last week; 3: 1-3 times/week; 4: 4-6 times/week; 5: once a day; 6: 2-3 times a day; 7: >=4 times a day	Biobank Children's Questionnaire
116	Diet	pork or beef: frequency of consumption in the past week	1:never; 2:no last week; 3: 1-3 times/week; 4: 4-6 times/week; 5: once a day; 6: 2-3 times a day; 7: >=4 times a day	Biobank Children's Questionnaire
117	Diet	processed meat: frequency of consumption in the past week	1:never; 2:no last week; 3: 1-3 times/week; 4: 4-6 times/week; 5: once a day; 6: 2-3 times a day; 7: >=4 times a day	Biobank Children's Questionnaire
118	Diet	eggs: frequency of consumption in the past week	1:never; 2:no last week; 3: 1-3 times/week; 4: 4-6 times/week; 5: once a day; 6: 2-3 times a day; 7: >=4 times a day	Biobank Children's Questionnaire
119	Diet	preserved eggs: frequency of consumption in the past week	1:never; 2:no last week; 3: 1-3 times/week; 4: 4-6 times/week; 5: once a day; 6: 2-3 times a day; 7: >=4 times a day	Biobank Children's Questionnaire
120	Diet	rice: frequency of consumption in the past week	1:never; 2:no last week; 3: 1-3 times/week; 4: 4-6 times/week; 5: once a day; 6: 2-3 times a day; 7: >=4 times a day	Biobank Children's Questionnaire
121	Diet	rice noodles: frequency of consumption in the past week	1:never; 2:no last week; 3: 1-3 times/week; 4: 4-6 times/week; 5: once a day; 6: 2-3 times a day; 7: >=4 times a day	Biobank Children's Questionnaire
122	Diet	wheat noodle or pasta: frequency of consumption in the past week	1:never; 2:no last week; 3: 1-3 times/week; 4: 4-6 times/week; 5: once a day; 6: 2-3 times a day; 7: >=4 times a day	Biobank Children's Questionnaire
123	Diet	plain bread: frequency of consumption in the past week	1:never; 2:no last week; 3: 1-3 times/week; 4: 4-6 times/week; 5: once a day; 6: 2-3 times a day; 7: >=4 times a day	Biobank Children's Questionnaire
124	Diet	bread stuffed with meat: frequency of consumption in the past week	1:never; 2:no last week; 3: 1-3 times/week; 4: 4-6 times/week; 5: once a day; 6: 2-3 times a day; 7: >=4 times a day	Biobank Children's Questionnaire
125	Diet	sweet roll: frequency of consumption in the past week	1:never; 2:no last week; 3: 1-3 times/week; 4: 4-6 times/week; 5: once a day; 6: 2-3 times a day; 7: >=4 times a day	Biobank Children's Questionnaire
126	Diet	fresh fruit: no. of servings/time	1:none; 2:less than 1; 3: 1; 4: 1.5; 5: 2; 6: 2.5; 7: 3 or more	Biobank Children's Questionnaire
127	Diet	oatmeal: no. of servings/time	1:none; 2:less than 1; 3: 1; 4: 1.5; 5: 2; 6: 2.5; 7: 3 or more	Biobank Children's Questionnaire
128	Diet	green leafy vege: no. of servings/time	1:none; 2:less than 1; 3: 1; 4: 1.5; 5: 2; 6: 2.5; 7: 3 or more	Biobank Children's Questionnaire
129	Diet	sugar: no. of servings/time	1:none; 2:less than 1; 3: 1; 4: 1.5; 5: 2; 6: 2.5; 7: 3 or more	Biobank Children's Questionnaire
130	Diet	root vege: no. of servings/time	1:none; 2:less than 1; 3: 1; 4: 1.5; 5: 2; 6: 2.5; 7: 3 or more	Biobank Children's Questionnaire
131	Diet	cereals: no. of servings/time	1:none; 2:less than 1; 3: 1; 4: 1.5; 5: 2; 6: 2.5; 7: 3 or more	Biobank Children's Questionnaire
132	Diet	starchy root vege: no. of servings/time	1:none; 2:less than 1; 3: 1; 4: 1.5; 5: 2; 6: 2.5; 7: 3 or more	Biobank Children's Questionnaire
133	Diet	crisps: no. of servings/time	1:none; 2:less than 1; 3: 1; 4: 1.5; 5: 2; 6: 2.5; 7: 3 or more	Biobank Children's Questionnaire
134	Diet	melons, mushrooms, sprouts: no. of servings/time	1:none; 2:less than 1; 3: 1; 4: 1.5; 5: 2; 6: 2.5; 7: 3 or more	Biobank Children's Questionnaire
135	Diet	cakes: no. of servings/time	1:none; 2:less than 1; 3: 1; 4: 1.5; 5: 2; 6: 2.5; 7: 3 or more	Biobank Children's Questionnaire
136	Diet	seaweed: no. of servings/time	1:none; 2:less than 1; 3: 1; 4: 1.5; 5: 2; 6: 2.5; 7: 3 or more	Biobank Children's Questionnaire
137	Diet	biscuits: no. of servings/time	1:none; 2:less than 1; 3: 1; 4: 1.5; 5: 2; 6: 2.5; 7: 3 or more	Biobank Children's Questionnaire
138	Diet	pickled vege: no. of servings/time	1:none; 2:less than 1; 3: 1; 4: 1.5; 5: 2; 6: 2.5; 7: 3 or more	Biobank Children's Questionnaire
139	Diet	chocolate: no. of servings/time	1:none; 2:less than 1; 3: 1; 4: 1.5; 5: 2; 6: 2.5; 7: 3 or more	Biobank Children's Questionnaire
140	Diet	soy products: no. of servings/time	1:none; 2:less than 1; 3: 1; 4: 1.5; 5: 2; 6: 2.5; 7: 3 or more	Biobank Children's Questionnaire
141	Diet	sweets: no. of servings/time	1:none; 2:less than 1; 3: 1; 4: 1.5; 5: 2; 6: 2.5; 7: 3 or more	Biobank Children's Questionnaire
142	Diet	fermented soy: no. of servings/time	1:none; 2:less than 1; 3: 1; 4: 1.5; 5: 2; 6: 2.5; 7: 3 or more	Biobank Children's Questionnaire
143	Diet	eat fat or poultry skin when eating poutry/meat	yes; no, remove some skins; no, remove all skins; never eat meat/poutry	Biobank Children's Questionnaire
144	Diet	cheese: no. of servings/time	1:none; 2:less than 1; 3: 1; 4: 1.5; 5: 2; 6: 2.5; 7: 3 or more	Biobank Children's Questionnaire
145	Diet	yogurt: no. of servings/time	1:none; 2:less than 1; 3: 1; 4: 1.5; 5: 2; 6: 2.5; 7: 3 or more	Biobank Children's Questionnaire
146	Diet	ice cream: no. of servings/time	1:none; 2:less than 1; 3: 1; 4: 1.5; 5: 2; 6: 2.5; 7: 3 or more	Biobank Children's Questionnaire
147	Diet	fish: no. of servings/time	1:none; 2:less than 1; 3: 1; 4: 1.5; 5: 2; 6: 2.5; 7: 3 or more	Biobank Children's Questionnaire
148	Diet	salted fish: no. of servings/time	1:none; 2:less than 1; 3: 1; 4: 1.5; 5: 2; 6: 2.5; 7: 3 or more	Biobank Children's Questionnaire
149	Diet	seafood: no. of servings/time	1:none; 2:less than 1; 3: 1; 4: 1.5; 5: 2; 6: 2.5; 7: 3 or more	Biobank Children's Questionnaire
150	Diet	poultry: no. of servings/time	1:none; 2:less than 1; 3: 1; 4: 1.5; 5: 2; 6: 2.5; 7: 3 or more	Biobank Children's Questionnaire
151	Diet	pork or beef: no. of servings/time	1:none; 2:less than 1; 3: 1; 4: 1.5; 5: 2; 6: 2.5; 7: 3 or more	Biobank Children's Questionnaire
152	Diet	processed meat: no. of servings/time	1:none; 2:less than 1; 3: 1; 4: 1.5; 5: 2; 6: 2.5; 7: 3 or more	Biobank Children's Questionnaire
153	Diet	eggs: no. of servings/time	1:none; 2:less than 1; 3: 1; 4: 1.5; 5: 2; 6: 2.5; 7: 3 or more	Biobank Children's Questionnaire
154	Diet	preserved eggs: no. of servings/time	1:none; 2:less than 1; 3: 1; 4: 1.5; 5: 2; 6: 2.5; 7: 3 or more	Biobank Children's Questionnaire
155	Diet	rice: no. of servings/time	1:none; 2:less than 1; 3: 1; 4: 1.5; 5: 2; 6: 2.5; 7: 3 or more	Biobank Children's Questionnaire
156	Diet	rice noodles: no. of servings/time	1:none; 2:less than 1; 3: 1; 4: 1.5; 5: 2; 6: 2.5; 7: 3 or more	Biobank Children's Questionnaire
157	Diet	wheat noodle or pasta: no. of servings/time	1:none; 2:less than 1; 3: 1; 4: 1.5; 5: 2; 6: 2.5; 7: 3 or more	Biobank Children's Questionnaire
158	Diet	plain bread: no. of servings/time	1:none; 2:less than 1; 3: 1; 4: 1.5; 5: 2; 6: 2.5; 7: 3 or more	Biobank Children's Questionnaire
159	Diet	bread stuffed with meat: no. of servings/time	1:none; 2:less than 1; 3: 1; 4: 1.5; 5: 2; 6: 2.5; 7: 3 or more	Biobank Children's Questionnaire
160	Diet	sweet roll: no. of servings/time	1:none; 2:less than 1; 3: 1; 4: 1.5; 5: 2; 6: 2.5; 7: 3 or more	Biobank Children's Questionnaire
161	Diet	water: frequency of consumption in the past week	1:never; 2:no last week; 3: 1-3 times/week; 4: 4-6 times/week; 5: once a day; 6: 2-3 times a day; 7: >=4 times a day	Biobank Children's Questionnaire
162	Diet	milk: frequency of consumption in the past week	1:never; 2:no last week; 3: 1-3 times/week; 4: 4-6 times/week; 5: once a day; 6: 2-3 times a day; 7: >=4 times a day	Biobank Children's Questionnaire
163	Diet	soy milk: frequency of consumption in the past week	1:never; 2:no last week; 3: 1-3 times/week; 4: 4-6 times/week; 5: once a day; 6: 2-3 times a day; 7: >=4 times a day	Biobank Children's Questionnaire
164	Diet	milkshakes: frequency of consumption in the past week	1:never; 2:no last week; 3: 1-3 times/week; 4: 4-6 times/week; 5: once a day; 6: 2-3 times a day; 7: >=4 times a day	Biobank Children's Questionnaire
165	Diet	yogurt: frequency of consumption in the past week	1:never; 2:no last week; 3: 1-3 times/week; 4: 4-6 times/week; 5: once a day; 6: 2-3 times a day; 7: >=4 times a day	Biobank Children's Questionnaire
166	Diet	flavored milk drink: frequency of consumption in the past week	1:never; 2:no last week; 3: 1-3 times/week; 4: 4-6 times/week; 5: once a day; 6: 2-3 times a day; 7: >=4 times a day	Biobank Children's Questionnaire
167	Diet	soft drinks: frequency of consumption in the past week	1:never; 2:no last week; 3: 1-3 times/week; 4: 4-6 times/week; 5: once a day; 6: 2-3 times a day; 7: >=4 times a day	Biobank Children's Questionnaire
168	Diet	sport drinks: frequency of consumption in the past week	1:never; 2:no last week; 3: 1-3 times/week; 4: 4-6 times/week; 5: once a day; 6: 2-3 times a day; 7: >=4 times a day	Biobank Children's Questionnaire
169	Diet	Chinese tea: frequency of consumption in the past week	1:never; 2:no last week; 3: 1-3 times/week; 4: 4-6 times/week; 5: once a day; 6: 2-3 times a day; 7: >=4 times a day	Biobank Children's Questionnaire
170	Diet	coffee: frequency of consumption in the past week	1:never; 2:no last week; 3: 1-3 times/week; 4: 4-6 times/week; 5: once a day; 6: 2-3 times a day; 7: >=4 times a day	Biobank Children's Questionnaire
171	Diet	energy drinks: frequency of consumption in the past week	1:never; 2:no last week; 3: 1-3 times/week; 4: 4-6 times/week; 5: once a day; 6: 2-3 times a day; 7: >=4 times a day	Biobank Children's Questionnaire
172	Diet	fruit juice: frequency of consumption in the past week	1:never; 2:no last week; 3: 1-3 times/week; 4: 4-6 times/week; 5: once a day; 6: 2-3 times a day; 7: >=4 times a day	Biobank Children's Questionnaire
173	Diet	noncarbonated drinks: frequency of consumption in the past week	1:never; 2:no last week; 3: 1-3 times/week; 4: 4-6 times/week; 5: once a day; 6: 2-3 times a day; 7: >=4 times a day	Biobank Children's Questionnaire
174	Diet	Chinese herbal tea: frequency of consumption in the past week	1:never; 2:no last week; 3: 1-3 times/week; 4: 4-6 times/week; 5: once a day; 6: 2-3 times a day; 7: >=4 times a day	Biobank Children's Questionnaire
175	Diet	water: no. of cup/time	1:none; 2:less than 0.5 cup/<125ml; 3: 0.5 cup/125ml; 4: 1 cup/250ml; 5: 1.5 cup/375ml; 6: 2 cups/500ml; 7: more than 2 cups/>500ml; 8: other	Biobank Children's Questionnaire
176	Diet	milk: no. of cup/time	1:none; 2:less than 0.5 cup/<125ml; 3: 0.5 cup/125ml; 4: 1 cup/250ml; 5: 1.5 cup/375ml; 6: 2 cups/500ml; 7: more than 2 cups/>500ml; 8: other	Biobank Children's Questionnaire
177	Diet	soy milk: no. of cup/time	1:none; 2:less than 0.5 cup/<125ml; 3: 0.5 cup/125ml; 4: 1 cup/250ml; 5: 1.5 cup/375ml; 6: 2 cups/500ml; 7: more than 2 cups/>500ml; 8: other	Biobank Children's Questionnaire
178	Diet	milkshakes: no. of cup/time	1:none; 2:less than 0.5 cup/<125ml; 3: 0.5 cup/125ml; 4: 1 cup/250ml; 5: 1.5 cup/375ml; 6: 2 cups/500ml; 7: more than 2 cups/>500ml; 8: other	Biobank Children's Questionnaire
179	Diet	yogurt: no. of cup/time	1:none; 2:less than 0.5 cup/<125ml; 3: 0.5 cup/125ml; 4: 1 cup/250ml; 5: 1.5 cup/375ml; 6: 2 cups/500ml; 7: more than 2 cups/>500ml; 8: other	Biobank Children's Questionnaire
180	Diet	flavored milk drink: no. of cup/time	1:none; 2:less than 0.5 cup/<125ml; 3: 0.5 cup/125ml; 4: 1 cup/250ml; 5: 1.5 cup/375ml; 6: 2 cups/500ml; 7: more than 2 cups/>500ml; 8: other	Biobank Children's Questionnaire
181	Diet	soft drinks: no. of cup/time	1:none; 2:less than 0.5 cup/<125ml; 3: 0.5 cup/125ml; 4: 1 cup/250ml; 5: 1.5 cup/375ml; 6: 2 cups/500ml; 7: more than 2 cups/>500ml; 8: other	Biobank Children's Questionnaire
182	Diet	sport drinks: no. of cup/time	1:none; 2:less than 0.5 cup/<125ml; 3: 0.5 cup/125ml; 4: 1 cup/250ml; 5: 1.5 cup/375ml; 6: 2 cups/500ml; 7: more than 2 cups/>500ml; 8: other	Biobank Children's Questionnaire
183	Diet	Chinese tea: no. of cup/time	1:none; 2:less than 0.5 cup/<125ml; 3: 0.5 cup/125ml; 4: 1 cup/250ml; 5: 1.5 cup/375ml; 6: 2 cups/500ml; 7: more than 2 cups/>500ml; 8: other	Biobank Children's Questionnaire
184	Diet	coffee: no. of cup/time	1:none; 2:less than 0.5 cup/<125ml; 3: 0.5 cup/125ml; 4: 1 cup/250ml; 5: 1.5 cup/375ml; 6: 2 cups/500ml; 7: more than 2 cups/>500ml; 8: other	Biobank Children's Questionnaire
185	Diet	energy drinks: no. of cup/time	1:none; 2:less than 0.5 cup/<125ml; 3: 0.5 cup/125ml; 4: 1 cup/250ml; 5: 1.5 cup/375ml; 6: 2 cups/500ml; 7: more than 2 cups/>500ml; 8: other	Biobank Children's Questionnaire
186	Diet	fruit juice: no. of cup/time	1:none; 2:less than 0.5 cup/<125ml; 3: 0.5 cup/125ml; 4: 1 cup/250ml; 5: 1.5 cup/375ml; 6: 2 cups/500ml; 7: more than 2 cups/>500ml; 8: other	Biobank Children's Questionnaire
187	Diet	noncarbonated drinks: no. of cup/time	1:none; 2:less than 0.5 cup/<125ml; 3: 0.5 cup/125ml; 4: 1 cup/250ml; 5: 1.5 cup/375ml; 6: 2 cups/500ml; 7: more than 2 cups/>500ml; 8: other	Biobank Children's Questionnaire
188	Diet	Chinese herbal tea: no. of cup/time	1:none; 2:less than 0.5 cup/<125ml; 3: 0.5 cup/125ml; 4: 1 cup/250ml; 5: 1.5 cup/375ml; 6: 2 cups/500ml; 7: more than 2 cups/>500ml; 8: other	Biobank Children's Questionnaire
189	Diet	when consume milk, how often reduced fat/skim milk	1:all the time; 2: most of the time; 3: sometimes; 4: not at all; 5: never consume milk	Biobank Children's Questionnaire
190	Diet	when consume soy milk/flavored drinks, how often lower sugar	1:all the time; 2: most of the time; 3: sometimes; 4: not at all; 5: never consume soy milk	Biobank Children's Questionnaire
191	Diet	when consume soft drinks, how often diet/artificially sweetened drinks	1:all the time; 2: most of the time; 3: sometimes; 4: not at all; 5: never consume soft drinks	Biobank Children's Questionnaire
192	Diet	Eating: 1 hour before sleeping	0: no; 1: yes;	Biobank Children's Questionnaire
193	Diet	Drinking milk: 1 hour before sleeping	0: no; 1: yes;	Biobank Children's Questionnaire
194	Use of medications	In the past 6 months, did you take any antibiotic	0: no; 1: yes	Biobank Children's Questionnaire
195	Use of medications	In the past 6 months, did you take any steroids	0: no; 1: yes	Biobank Children's Questionnaire
196	Use of medications	In the past 6 months, did you take any commercial probiotics	0: no; 1: yes	Biobank Children's Questionnaire
197	Use of medications	In the past 48 hours, did you use any antimicrobial products	0: no; 1: yes	Biobank Children's Questionnaire
198	Use of medications	In the past 48 hours, did you use any antiseptic products	0: no; 1: yes	Biobank Children's Questionnaire
199	Use of medications	In the past 48 hours, did you use hair dyes of any kind	0: no; 1: yes	Biobank Children's Questionnaire
200	Children's health status	hospitalization 9mth-1.5yr	1: no; 2: yes, once; 3: yes, twice, 4: yes, >3 times	Initial study
201	Children's health status	how would you describe your health over the past year	1: very good; 2: good; 3: average; 4: poor; 5: very poor	Biobank Children's Questionnaire
202	Children's health status	In general, would you say your health	1: excellent; 2: very good; 3: good; 4: fair; 5: poor	Biobank Children's Questionnaire
203	Children's health status	Moderate activities: Does your health now limit you in these activities	1: yes, limited a lot; 2: yes, limited a little; 3: not limited at all	Biobank Children's Questionnaire
204	Children's health status	Climbing several flights of stairs: Does your health now limit you in these activities	1: yes, limited a lot; 2: yes, limited a little; 3: not limited at all	Biobank Children's Questionnaire
205	Children's health status	Accomplished less than you planned (past 4 weeks,as a result of your physical health)	1: all of the time; 2: most of the time; 3: some of the time; 4: a little of the time; 5: none of the time	Biobank Children's Questionnaire
206	Children's health status	Were limited in the kind of work (past 4 weeks,as a result of your physical health)	1: all of the time; 2: most of the time; 3: some of the time; 4: a little of the time; 5: none of the time	Biobank Children's Questionnaire
207	Children's health status	Accomplished less than you planned (past 4 weeks,as a result of emotional problems )	1: all of the time; 2: most of the time; 3: some of the time; 4: a little of the time; 5: none of the time	Biobank Children's Questionnaire
208	Children's health status	Did work or activities less carefully than usual(past 4 weeks,as a result of emotional problems )	1: all of the time; 2: most of the time; 3: some of the time; 4: a little of the time; 5: none of the time	Biobank Children's Questionnaire
209	Children's health status	how much did pain interfere with your normal work(past 4 weeks)	1: not at all; 2: a little bit; 3: moderately; 4: quite a bit; 5: extremely	Biobank Children's Questionnaire
210	Children's health status	felt calm and peaceful(past 4 weeks)	1: all of the time; 2: most of the time; 3: some of the time; 4: a little of the time; 5: none of the time	Biobank Children's Questionnaire
211	Children's health status	have a lot of energy(past 4 weeks)	1: all of the time; 2: most of the time; 3: some of the time; 4: a little of the time; 5: none of the time	Biobank Children's Questionnaire
212	Children's health status	felt downhearted and depressed(past 4 weeks)	1: all of the time; 2: most of the time; 3: some of the time; 4: a little of the time; 5: none of the time	Biobank Children's Questionnaire
213	Children's health status	physical health or emotional problems interfered with your social activities (past 4 weeks)	1: all of the time; 2: most of the time; 3: some of the time; 4: a little of the time; 5: none of the time	Biobank Children's Questionnaire
214	Children's health status	Have you ever had asthma	1: yes; 0: no	Biobank Children's Questionnaire
215	Children's health status	In the past 12 months, has your chest sounded wheezy during or after exercise	1: yes; 0: no	Biobank Children's Questionnaire
216	Children's health status	In the past 12 months, have you had a dry cough at night, apart from a cough associated with a cold or chest infection	1: yes; 0: no	Biobank Children's Questionnaire
217	Children's health status	child's health over the past 12 mons	1: very good; 2: good; 3: average; 4: poor; 5: very poor	Biobank Parents' Questionnaire
218	Children's health status	Does your child have mental handicap	1: yes; 0: no;	Biobank Parents' Questionnaire
219	Children's health status	Has your teenager been admitted to private hospital since birth	1: yes; 0: no;	Biobank Parents' Questionnaire
220	Children's health status	Do you consider your child now to be	1: Very thin/underweight; 2: A little bit thin/underweight; 3: About the right weight; 4: A little bit fat/overweight; 5: Very fat/overweight; 6: Don't know	Biobank Parents' Questionnaire
221	Children's health status	Common cold in the past 4 weeks (child)	1: yes; 2: no; 3: don't know	Biobank Parents' Questionnaire
222	Children's health status	Wheezy attack in the past 4 weeks (child)	1: yes; 2: no; 3: don't know	Biobank Parents' Questionnaire
223	Children's health status	Snoring in the past 4 weeks (child)	1: yes; 2: no; 3: don't know	Biobank Parents' Questionnaire
224	Children's health status	Seizure in the past 4 weeks (child)	1: yes; 2: no; 3: don't know	Biobank Parents' Questionnaire
225	Children's health status	Dizziness in the past 4 weeks (child)	1: yes; 2: no; 3: don't know	Biobank Parents' Questionnaire
226	Children's health status	Persistent cough in the past 4 weeks (child)	1: yes; 2: no; 3: don't know	Biobank Parents' Questionnaire
227	Children's health status	Joints problem in the past 4 weeks (child)	1: yes; 2: no; 3: don't know	Biobank Parents' Questionnaire
228	Children's health status	Vomiting in the past 4 weeks (child)	1: yes; 2: no; 3: don't know	Biobank Parents' Questionnaire
229	Children's health status	Diarrhea in the past 4 weeks (child)	1: yes; 2: no; 3: don't know	Biobank Parents' Questionnaire
230	Children's health status	Constipation in the past 4 weeks (child)	1: yes; 2: no; 3: don't know	Biobank Parents' Questionnaire
231	Children's health status	Urticaria in the past 4 weeks (child)	1: yes; 2: no; 3: don't know	Biobank Parents' Questionnaire
232	Children's health status	Numbness or weakness in limbs in the past 4 weeks (child)	1: yes; 2: no; 3: don't know	Biobank Parents' Questionnaire
233	Children's health status	Trouble with nose and sinuses in the past 4 weeks (child)	1: yes; 2: no; 3: don't know	Biobank Parents' Questionnaire
234	Children's health status	Trouble with eyes in the past 4 weeks (child)	1: yes; 2: no; 3: don't know	Biobank Parents' Questionnaire
235	Children's health status	Trouble with ears in the past 4 weeks (child)	1: yes; 2: no; 3: don't know	Biobank Parents' Questionnaire
236	Children's health status	Trouble with teeth, mouth or gums in the past 4 weeks (child)	1: yes; 2: no; 3: don't know	Biobank Parents' Questionnaire
237	Children's health status	Enuresis in the past 4 weeks (child)	1: yes; 2: no; 3: don't know	Biobank Parents' Questionnaire
238	Children's health status	Asthma (child)	1: no; 2: yes,past 12 mons; 3: yes, before past 12 mons; 4: yes, don't know when; 5: don't know	Biobank Parents' Questionnaire
239	Children's health status	Food allergies (child)	1: no; 2: yes,past 12 mons; 3: yes, before past 12 mons; 4: yes, don't know when; 5: don't know	Biobank Parents' Questionnaire
240	Children's health status	Allergic rhinitis (child)	1: no; 2: yes,past 12 mons; 3: yes, before past 12 mons; 4: yes, don't know when; 5: don't know	Biobank Parents' Questionnaire
241	Children's health status	Gastrointestinal and liver problems (child)	1: no; 2: yes,past 12 mons; 3: yes, before past 12 mons; 4: yes, don't know when; 5: don't know	Biobank Parents' Questionnaire
242	Children's health status	Chronic respiratory, lung, or breathing trouble (child)	1: no; 2: yes,past 12 mons; 3: yes, before past 12 mons; 4: yes, don't know when; 5: don't know	Biobank Parents' Questionnaire
243	Children's health status	Chronic renal disease (child)	1: no; 2: yes,past 12 mons; 3: yes, before past 12 mons; 4: yes, don't know when; 5: don't know	Biobank Parents' Questionnaire
244	Children's health status	Chronic allergies or sinus trouble (child)	1: no; 2: yes,past 12 mons; 3: yes, before past 12 mons; 4: yes, don't know when; 5: don't know	Biobank Parents' Questionnaire
245	Children's health status	Cardiac diseases (child)	1: no; 2: yes,past 12 mons; 3: yes, before past 12 mons; 4: yes, don't know when; 5: don't know	Biobank Parents' Questionnaire
246	Children's health status	Chronic orthopaedic, bone, or joint problems (child)	1: no; 2: yes,past 12 mons; 3: yes, before past 12 mons; 4: yes, don't know when; 5: don't know	Biobank Parents' Questionnaire
247	Children's health status	Endocrine problems (child)	1: no; 2: yes,past 12 mons; 3: yes, before past 12 mons; 4: yes, don't know when; 5: don't know	Biobank Parents' Questionnaire
248	Children's health status	Congenital malformation (child)	1: no; 2: yes,past 12 mons; 3: yes, before past 12 mons; 4: yes, don't know when; 5: don't know	Biobank Parents' Questionnaire
249	Children's health status	Growth problem (child)	1: no; 2: yes,past 12 mons; 3: yes, before past 12 mons; 4: yes, don't know when; 5: don't know	Biobank Parents' Questionnaire
250	Children's health status	Diabetes (child)	1: no; 2: yes,past 12 mons; 3: yes, before past 12 mons; 4: yes, don't know when; 5: don't know	Biobank Parents' Questionnaire
251	Children's health status	Attention Deficit Hyperactivity Disorder (child)	1: no; 2: yes,past 12 mons; 3: yes, before past 12 mons; 4: yes, don't know when; 5: don't know	Biobank Parents' Questionnaire
252	Children's health status	Anxiety problems (child)	1: no; 2: yes,past 12 mons; 3: yes, before past 12 mons; 4: yes, don't know when; 5: don't know	Biobank Parents' Questionnaire
253	Children's health status	Autism (child)	1: no; 2: yes,past 12 mons; 3: yes, before past 12 mons; 4: yes, don't know when; 5: don't know	Biobank Parents' Questionnaire
254	Children's health status	Depression (child)	1: no; 2: yes,past 12 mons; 3: yes, before past 12 mons; 4: yes, don't know when; 5: don't know	Biobank Parents' Questionnaire
255	Children's health status	Behavioral problems (child)	1: no; 2: yes,past 12 mons; 3: yes, before past 12 mons; 4: yes, don't know when; 5: don't know	Biobank Parents' Questionnaire
256	Children's health status	Developmental delay or mental retardation (child)	1: no; 2: yes,past 12 mons; 3: yes, before past 12 mons; 4: yes, don't know when; 5: don't know	Biobank Parents' Questionnaire
257	Children's health status	Cerebral palsy or other motor problems (child)	1: no; 2: yes,past 12 mons; 3: yes, before past 12 mons; 4: yes, don't know when; 5: don't know	Biobank Parents' Questionnaire
258	Children's health status	Epilepsy (seizure disorder) (child)	1: no; 2: yes,past 12 mons; 3: yes, before past 12 mons; 4: yes, don't know when; 5: don't know	Biobank Parents' Questionnaire
259	Children's health status	Hearing impairment or deafness (child)	1: no; 2: yes,past 12 mons; 3: yes, before past 12 mons; 4: yes, don't know when; 5: don't know	Biobank Parents' Questionnaire
260	Children's health status	Vision problems (child)	1: no; 2: yes,past 12 mons; 3: yes, before past 12 mons; 4: yes, don't know when; 5: don't know	Biobank Parents' Questionnaire
261	Children's health status	Speech problems (child)	1: no; 2: yes,past 12 mons; 3: yes, before past 12 mons; 4: yes, don't know when; 5: don't know	Biobank Parents' Questionnaire
262	Children's health status	Learning problems (child)	1: no; 2: yes,past 12 mons; 3: yes, before past 12 mons; 4: yes, don't know when; 5: don't know	Biobank Parents' Questionnaire
263	Children's health status	Anaemia and other blood diseases (child)	1: no; 2: yes,past 12 mons; 3: yes, before past 12 mons; 4: yes, don't know when; 5: don't know	Biobank Parents' Questionnaire
264	Children's health status	Cancer (child)	1: no; 2: yes,past 12 mons; 3: yes, before past 12 mons; 4: yes, don't know when; 5: don't know	Biobank Parents' Questionnaire
265	Children's health status	Primary immunodeficiency (child)	1: no; 2: yes,past 12 mons; 3: yes, before past 12 mons; 4: yes, don't know when; 5: don't know	Biobank Parents' Questionnaire
266	Children's health status	Chronic rheumatic disease (child)	1: no; 2: yes,past 12 mons; 3: yes, before past 12 mons; 4: yes, don't know when; 5: don't know	Biobank Parents' Questionnaire
267	Children's health status	Eczema (child)	1: no; 2: yes,past 12 mons; 3: yes, before past 12 mons; 4: yes, don't know when; 5: don't know	Biobank Parents' Questionnaire
268	Children's health status	Other skin problem (child)	1: no; 2: yes,past 12 mons; 3: yes, before past 12 mons; 4: yes, don't know when; 5: don't know	Biobank Parents' Questionnaire
269	Children's health status	Is your child allergic to any food items	0: no; 1: yes;	Biobank Parents' Questionnaire
270	Children's health status	Has your child ever had diagnosed with peanut allergy	1: often eat, no problem; 2: seldom eat, uncertain; 3: suspected, but no consultation; 4: diagnosed	Biobank Parents' Questionnaire
271	Children's health status	Has your child experienced musculoskeletal pain in past 4 weeks	1: yes; 2: no; 3: don't know	Biobank Parents' Questionnaire
272	Children's health status	Has your child ever had his/her vision tested	1: yes; 2: no; 3: don't know	Biobank Parents' Questionnaire
273	Children's health status	Does your child have visual impairment diagnosed by a doctor	1: yes; 2: no; 3: don't know	Biobank Parents' Questionnaire
274	Children's health status	Has your child ever had his/her hearing tested	1: yes; 2: no; 3: don't know	Biobank Parents' Questionnaire
275	Children's health status	Does your child have hearing impairment diagnosed by a doctor	1: yes; 2: no; 3: don't know	Biobank Parents' Questionnaire
276	Children's health status	does your child have any difficulty saying certain sounds	1: yes; 2: no; 3: not applicable; 4: don't know	Biobank Parents' Questionnaire
277	Children's health status	Does your child stammer or stutter	1: yes; 2: no; 3: not applicable; 4: don't know	Biobank Parents' Questionnaire
278	Children's health status	Has child ever received speech therapy	1: yes; 2: no; 3: don't know	Biobank Parents' Questionnaire
279	Children's health status	Does your child have problem with gross motor disability	1: yes; 2: no; 3: don't know	Biobank Parents' Questionnaire
280	Children's health status	Does your child have fine motor disability	1: yes; 2: no; 3: don't know	Biobank Parents' Questionnaire
281	Parents' health status	mother,asthma	no/yes	Survey 1
282	Parents' health status	mother,sensitive of nose	no/yes	Survey 1
283	Parents' health status	mother,eczema	no/yes	Survey 1
284	Parents' health status	mother,other disease	no/yes	Survey 1
285	Parents' health status	mother,no disease	no/yes	Survey 1
286	Parents' health status	father,asthma	no/yes	Survey 1
287	Parents' health status	father,sensitive of nose	no/yes	Survey 1
288	Parents' health status	father,eczema	no/yes	Survey 1
289	Parents' health status	father,other disease	no/yes	Survey 1
290	Parents' health status	father,no disease	no/yes	Survey 1
291	Physical activity	sick past week?or did anything prevent doing normal physical activities	0: no; 1: yes;	Biobank Children's Questionnaire
292	Physical activity	Aerobics, skipping: no. of times you done past week	1: none; 2: 1-2 times; 3: 3-4 times; 4: 5-6 times; 5: >=7 times	Biobank Children's Questionnaire
293	Physical activity	Ball games: no. of times you done past week	1: none; 2: 1-2 times; 3: 3-4 times; 4: 5-6 times; 5: >=7 times	Biobank Children's Questionnaire
294	Physical activity	Bicycling: no. of times you done past week	1: none; 2: 1-2 times; 3: 3-4 times; 4: 5-6 times; 5: >=7 times	Biobank Children's Questionnaire
295	Physical activity	Dance: no. of times you done past week	1: none; 2: 1-2 times; 3: 3-4 times; 4: 5-6 times; 5: >=7 times	Biobank Children's Questionnaire
296	Physical activity	Jogging, running: no. of times you done past week	1: none; 2: 1-2 times; 3: 3-4 times; 4: 5-6 times; 5: >=7 times	Biobank Children's Questionnaire
297	Physical activity	Swimming: no. of times you done past week	1: none; 2: 1-2 times; 3: 3-4 times; 4: 5-6 times; 5: >=7 times	Biobank Children's Questionnaire
298	Physical activity	Martial: no. of times you done past week	1: none; 2: 1-2 times; 3: 3-4 times; 4: 5-6 times; 5: >=7 times	Biobank Children's Questionnaire
299	Physical activity	Ice skating: no. of times you done past week	1: none; 2: 1-2 times; 3: 3-4 times; 4: 5-6 times; 5: >=7 times	Biobank Children's Questionnaire
300	Physical activity	Walking: no. of times you done past week	1: none; 2: 1-2 times; 3: 3-4 times; 4: 5-6 times; 5: >=7 times	Biobank Children's Questionnaire
301	Physical activity	Gymnasium: no. of times you done past week	1: none; 2: 1-2 times; 3: 3-4 times; 4: 5-6 times; 5: >=7 times	Biobank Children's Questionnaire
302	Physical activity	how often were you very active during PE classes past 7 days	1: don't do PE; 2: hardly ever; 3: sometimes; 4: quite often; 5: always	Biobank Children's Questionnaire
303	Physical activity	how many mornings did you do sports in the past 7 days	1: none; 2: 1 time; 3: 2-3 times; 4: 4-5 times; 5: 6-7 times	Biobank Children's Questionnaire
304	Physical activity	what did you normally do at lunch in the past 7 days? (activity level)	1: sit (talk, read, doing homework); 2: Stand up/walk; 3: Run/minimal PA; 4: Run/intermediate PA; 5: Run/ vigorous PA	Biobank Children's Questionnaire
305	Physical activity	how many evenings did you do sports in the past 7 days	1: none; 2: 1 time; 3: 2-3 times; 4: 4-5 times; 5: 6-7 times	Biobank Children's Questionnaire
306	Physical activity	how many nights did you do sports in the past 7 days	1: none; 2: 1 time; 3: 2-3 times; 4: 4-5 times; 5: 6-7 times	Biobank Children's Questionnaire
307	Physical activity	On the past weekend, how many times did you do sports	1: none; 2: 1 time; 3: 2-3 times; 4: 4-5 times; 5: 6-7 times	Biobank Children's Questionnaire
308	Physical activity	Which one of the following describes you best for the past 7 days(exercise level)	1: none; 2: little; 3: medium; 4: often; 5: very often	Biobank Children's Questionnaire
309	Physical activity	Friday: how often you did physical activity	1: none; 2: little; 3: medium; 4: often; 5: very often	Biobank Children's Questionnaire
310	Physical activity	Monday: how often you did physical activity	1: none; 2: little; 3: medium; 4: often; 5: very often	Biobank Children's Questionnaire
311	Physical activity	Saturday: how often you did physical activity	1: none; 2: little; 3: medium; 4: often; 5: very often	Biobank Children's Questionnaire
312	Physical activity	Sunnday: how often you did physical activity	1: none; 2: little; 3: medium; 4: often; 5: very often	Biobank Children's Questionnaire
313	Physical activity	Thursday: how often you did physical activity	1: none; 2: little; 3: medium; 4: often; 5: very often	Biobank Children's Questionnaire
314	Physical activity	Tuesday: how often you did physical activity	1: none; 2: little; 3: medium; 4: often; 5: very often	Biobank Children's Questionnaire
315	Physical activity	Wednesday: how often you did physical activity	1: none; 2: little; 3: medium; 4: often; 5: very often	Biobank Children's Questionnaire
316	Moods and feelings	I felt miserable or unhappy (In the past 2 weeks)	1: not true; 2: sometimes true; 3: true	Biobank Children's Questionnaire
317	Moods and feelings	I didn't enjoy anything at all	1: not true; 2: sometimes true; 3: true	Biobank Children's Questionnaire
318	Moods and feelings	I felt so tired that I just sat around and did nothing	1: not true; 2: sometimes true; 3: true	Biobank Children's Questionnaire
319	Moods and feelings	I was very restless	1: not true; 2: sometimes true; 3: true	Biobank Children's Questionnaire
320	Moods and feelings	I felt I was no good any more	1: not true; 2: sometimes true; 3: true	Biobank Children's Questionnaire
321	Moods and feelings	I cried a lot	1: not true; 2: sometimes true; 3: true	Biobank Children's Questionnaire
322	Moods and feelings	I found it hard to think properly or concentrate	1: not true; 2: sometimes true; 3: true	Biobank Children's Questionnaire
323	Moods and feelings	I hated himself	1: not true; 2: sometimes true; 3: true	Biobank Children's Questionnaire
324	Moods and feelings	I felt I was a bad person	1: not true; 2: sometimes true; 3: true	Biobank Children's Questionnaire
325	Moods and feelings	I felt lonely	1: not true; 2: sometimes true; 3: true	Biobank Children's Questionnaire
326	Moods and feelings	I thought nobody really loved him	1: not true; 2: sometimes true; 3: true	Biobank Children's Questionnaire
327	Moods and feelings	I thought I could never be as good as other kids	1: not true; 2: sometimes true; 3: true	Biobank Children's Questionnaire
328	Moods and feelings	I felt I did everything wrong	1: not true; 2: sometimes true; 3: true	Biobank Children's Questionnaire
329	Moods and feelings	Little interest or pleasure in doing things	1:never; 2: several days; 3: more than half the days; 4: nearly everyday	Biobank Children's Questionnaire
330	Moods and feelings	Feeling down, depressed, or hopeless	1:never; 2: several days; 3: more than half the days; 4: nearly everyday	Biobank Children's Questionnaire
331	Moods and feelings	Trouble falling or staying asleep, or sleeping too much	1:never; 2: several days; 3: more than half the days; 4: nearly everyday	Biobank Children's Questionnaire
332	Moods and feelings	Feeling tired or having little energy	1:never; 2: several days; 3: more than half the days; 4: nearly everyday	Biobank Children's Questionnaire
333	Moods and feelings	Poor appetite or overeating	1:never; 2: several days; 3: more than half the days; 4: nearly everyday	Biobank Children's Questionnaire
334	Moods and feelings	Feeling bad about yourself-or that you are a failure or have let yourself or your family down	1:never; 2: several days; 3: more than half the days; 4: nearly everyday	Biobank Children's Questionnaire
335	Moods and feelings	Trouble concentrating on things	1:never; 2: several days; 3: more than half the days; 4: nearly everyday	Biobank Children's Questionnaire
336	Moods and feelings	Moving or speaking so slowly that other people could have noticed? Or the opposite-being so fidgety or restless that you have been moving around a lot more than usual	1:never; 2: several days; 3: more than half the days; 4: nearly everyday	Biobank Children's Questionnaire
337	Moods and feelings	Thoughts that you would be better off dead or of hurting yourself in some way	1:never; 2: several days; 3: more than half the days; 4: nearly everyday	Biobank Children's Questionnaire
338	Moods and feelings	how difficult have these problems made it for you to do your work	1:not difficult at all; 2: somewhat difficult; 3: very difficult; 4: extremely difficult	Biobank Children's Questionnaire
339	Moods and feelings	I found it hard to wind down	0: never; 1: sometimes; 2: often; 3: almost always	Biobank Children's Questionnaire
340	Moods and feelings	I was aware of dryness of my mouth	0: never; 1: sometimes; 2: often; 3: almost always	Biobank Children's Questionnaire
341	Moods and feelings	I couldn't seem to experience any positive feeling at all	0: never; 1: sometimes; 2: often; 3: almost always	Biobank Children's Questionnaire
342	Moods and feelings	I experienced breathing difficulty	0: never; 1: sometimes; 2: often; 3: almost always	Biobank Children's Questionnaire
343	Moods and feelings	I found it difficult to work up the initiative to do things	0: never; 1: sometimes; 2: often; 3: almost always	Biobank Children's Questionnaire
344	Moods and feelings	I tended to over-react to situations	0: never; 1: sometimes; 2: often; 3: almost always	Biobank Children's Questionnaire
345	Moods and feelings	I experienced trembling (eg, in the hands)	0: never; 1: sometimes; 2: often; 3: almost always	Biobank Children's Questionnaire
346	Moods and feelings	I felt that I was using a lot of nervous energy	0: never; 1: sometimes; 2: often; 3: almost always	Biobank Children's Questionnaire
347	Moods and feelings	I was worried about situations in which I might panic and make a fool of myself	0: never; 1: sometimes; 2: often; 3: almost always	Biobank Children's Questionnaire
348	Moods and feelings	I felt that I had nothing to look forward to	0: never; 1: sometimes; 2: often; 3: almost always	Biobank Children's Questionnaire
349	Moods and feelings	I found myself getting agitated	0: never; 1: sometimes; 2: often; 3: almost always	Biobank Children's Questionnaire
350	Moods and feelings	I found it difficult to relax	0: never; 1: sometimes; 2: often; 3: almost always	Biobank Children's Questionnaire
351	Moods and feelings	I felt down-hearted and blue	0: never; 1: sometimes; 2: often; 3: almost always	Biobank Children's Questionnaire
352	Moods and feelings	I was intolerant of anything that kept me from getting on with what I was doing	0: never; 1: sometimes; 2: often; 3: almost always	Biobank Children's Questionnaire
353	Moods and feelings	I felt I was close to panic	0: never; 1: sometimes; 2: often; 3: almost always	Biobank Children's Questionnaire
354	Moods and feelings	I was unable to become enthusiastic about anything	0: never; 1: sometimes; 2: often; 3: almost always	Biobank Children's Questionnaire
355	Moods and feelings	I felt I wasn't worth much as a person	0: never; 1: sometimes; 2: often; 3: almost always	Biobank Children's Questionnaire
356	Moods and feelings	I felt that I was rather touchy	0: never; 1: sometimes; 2: often; 3: almost always	Biobank Children's Questionnaire
357	Moods and feelings	I was aware of the action of my heart in the absence of physical exertion	0: never; 1: sometimes; 2: often; 3: almost always	Biobank Children's Questionnaire
358	Moods and feelings	I felt scared without any good reason	0: never; 1: sometimes; 2: often; 3: almost always	Biobank Children's Questionnaire
359	Moods and feelings	I felt that life was meaningless	0: never; 1: sometimes; 2: often; 3: almost always	Biobank Children's Questionnaire
360	Moods and feelings	Able to laugh around with others	1: a lot worse than average; 2: a bit worse than average; 3: about average; 4: a bit better than average; 5: a lot better than average	Biobank Parents' Questionnaire
361	Moods and feelings	Easy to chat with	1: a lot worse than average; 2: a bit worse than average; 3: about average; 4: a bit better than average; 5: a lot better than average	Biobank Parents' Questionnaire
362	Moods and feelings	Able to compromise and be flexible	1: a lot worse than average; 2: a bit worse than average; 3: about average; 4: a bit better than average; 5: a lot better than average	Biobank Parents' Questionnaire
363	Moods and feelings	Finds the right thing to say or do in order to defuse a tense or embarrassing situation	1: a lot worse than average; 2: a bit worse than average; 3: about average; 4: a bit better than average; 5: a lot better than average	Biobank Parents' Questionnaire
364	Moods and feelings	Graceful when he/she doesn't win or get his/her own way, a good loser	1: a lot worse than average; 2: a bit worse than average; 3: about average; 4: a bit better than average; 5: a lot better than average	Biobank Parents' Questionnaire
365	Moods and feelings	Other people feel at ease around him/her	1: a lot worse than average; 2: a bit worse than average; 3: about average; 4: a bit better than average; 5: a lot better than average	Biobank Parents' Questionnaire
366	Moods and feelings	By reading between the lines of what people say, he/she can work out what they really mean	1: a lot worse than average; 2: a bit worse than average; 3: about average; 4: a bit better than average; 5: a lot better than average	Biobank Parents' Questionnaire
367	Moods and feelings	After doing something wrong, he/she is able to say sorry and sort it out so that there are no hard feelings	1: a lot worse than average; 2: a bit worse than average; 3: about average; 4: a bit better than average; 5: a lot better than average	Biobank Parents' Questionnaire
368	Moods and feelings	Can take the lead without others feeling they are being bossed about	1: a lot worse than average; 2: a bit worse than average; 3: about average; 4: a bit better than average; 5: a lot better than average	Biobank Parents' Questionnaire
369	Moods and feelings	Aware of what is and isn't appropriate in different social situations	1: a lot worse than average; 2: a bit worse than average; 3: about average; 4: a bit better than average; 5: a lot better than average	Biobank Parents' Questionnaire
370	Moods and feelings	He/She goes to extremes to prevent those he/she loves from leaving him/her	1: often like this; 2: sometimes like this; 3: never like this	Biobank Parents' Questionnaire
371	Moods and feelings	He/She either loves someone or hates them, with nothing in between	1: often like this; 2: sometimes like this; 3: never like this	Biobank Parents' Questionnaire
372	Moods and feelings	He/She often wonders who he/she really is	1: often like this; 2: sometimes like this; 3: never like this	Biobank Parents' Questionnaire
373	Moods and feelings	He/She has tried to hurt or kill himself	1: often like this; 2: sometimes like this; 3: never like this	Biobank Parents' Questionnaire
374	Moods and feelings	He/She is a very moody boy/girl	1: often like this; 2: sometimes like this; 3: never like this	Biobank Parents' Questionnaire
375	Moods and feelings	He/She feels his/her life is dull and meaningless	1: often like this; 2: sometimes like this; 3: never like this	Biobank Parents' Questionnaire
376	Moods and feelings	He/She has difficulty controlling his anger or temper	1: often like this; 2: sometimes like this; 3: never like this	Biobank Parents' Questionnaire
377	Moods and feelings	When he/she gets stressed out, things happen	1: often like this; 2: sometimes like this; 3: never like this	Biobank Parents' Questionnaire
378	Moods and feelings	Has he/she gone on eating binges	0: no; 1: yes;	Biobank Parents' Questionnaire
379	Moods and feelings	Has he/she drunk too much alcohol	0: no; 1: yes;	Biobank Parents' Questionnaire
380	Moods and feelings	Has he/she taken drugs	0: no; 1: yes;	Biobank Parents' Questionnaire
381	Moods and feelings	Has he/she spent more money than he/she has	0: no; 1: yes;	Biobank Parents' Questionnaire
382	Moods and feelings	Has he/she yelled at people	0: no; 1: yes;	Biobank Parents' Questionnaire
383	Moods and feelings	Has he/she broken things	0: no; 1: yes;	Biobank Parents' Questionnaire
384	Moods and feelings	Has he/she hit people	0: no; 1: yes;	Biobank Parents' Questionnaire
385	Moods and feelings	Has he/she stolen things	0: no; 1: yes;	Biobank Parents' Questionnaire
386	Moods and feelings	the past 2 weeks: He/She felt miserable or unhappy	1: ture; 2: sometimes true; 3: not true	Biobank Parents' Questionnaire
387	Moods and feelings	the past 2 weeks: He/She didn't enjoy anything at all	1: ture; 2: sometimes true; 3: not true	Biobank Parents' Questionnaire
388	Moods and feelings	the past 2 weeks: He/She felt so tired that he/she just sat around and did nothing	1: ture; 2: sometimes true; 3: not true	Biobank Parents' Questionnaire
389	Moods and feelings	the past 2 weeks: He/She was very restless	1: ture; 2: sometimes true; 3: not true	Biobank Parents' Questionnaire
390	Moods and feelings	the past 2 weeks: He/She felt he/she was no good anymore	1: ture; 2: sometimes true; 3: not true	Biobank Parents' Questionnaire
391	Moods and feelings	the past 2 weeks: He/She cried a lot	1: ture; 2: sometimes true; 3: not true	Biobank Parents' Questionnaire
392	Moods and feelings	the past 2 weeks: He/She found it hard to think properly or concentrate	1: ture; 2: sometimes true; 3: not true	Biobank Parents' Questionnaire
393	Moods and feelings	the past 2 weeks: He/She hated himself/herself	1: ture; 2: sometimes true; 3: not true	Biobank Parents' Questionnaire
394	Moods and feelings	the past 2 weeks: He/She felt he/she was a bad person	1: ture; 2: sometimes true; 3: not true	Biobank Parents' Questionnaire
395	Moods and feelings	the past 2 weeks: He/She felt lonely	1: ture; 2: sometimes true; 3: not true	Biobank Parents' Questionnaire
396	Moods and feelings	the past 2 weeks: He/She thought nobody really loved him/her	1: ture; 2: sometimes true; 3: not true	Biobank Parents' Questionnaire
397	Moods and feelings	the past 2 weeks: He/She thought he/she could never be as good as other kids	1: ture; 2: sometimes true; 3: not true	Biobank Parents' Questionnaire
398	Moods and feelings	the past 2 weeks: He/She felt he/she did everything wrong	1: ture; 2: sometimes true; 3: not true	Biobank Parents' Questionnaire
399	Academic performance	academic performance compared to classmate	1: excellent; 2: good; 3: average; 4: below average; 5: poor; 6: very poor	Biobank Children's Questionnaire
400	Academic performance	rank of yourself in school	continuous variable	Biobank Children's Questionnaire
401	Academic performance	usual academic performance	1: A; 2: B; 3: C; 4: D; 5: E; 6: F	Biobank Children's Questionnaire
402	Sleep	Bathing: 1 hour before sleeping	0: no; 1: yes;	Biobank Children's Questionnaire
403	Sleep	Other: 1 hour before sleeping	0: no; 1: yes;	Biobank Children's Questionnaire
404	Sleep	Reading: 1 hour before sleeping	0: no; 1: yes;	Biobank Children's Questionnaire
405	Sleep	Listening to music: 1 hour before sleeping	0: no; 1: yes;	Biobank Children's Questionnaire
406	Sleep	Watching TV/DVD: 1 hour before sleeping	0: no; 1: yes;	Biobank Children's Questionnaire
407	Sleep	playing electronic games : 1 hour before sleeping	0: no; 1: yes;	Biobank Children's Questionnaire
408	Sleep	Playing: 1 hour before sleeping	0: no; 1: yes;	Biobank Children's Questionnaire
409	Sleep	Singing: 1 hour before sleeping	0: no; 1: yes;	Biobank Children's Questionnaire
410	Sleep	Cannot fall asleep within 30 minutes (past month)	0: not during past month; 1: less than 1 time/week; 2: 1-2 times/week; 3: >=3 times/week	Biobank Children's Questionnaire
411	Sleep	Wake up in the middle of the night or early morning	0: not during past month; 1: less than 1 time/week; 2: 1-2 times/week; 3: >=3 times/week	Biobank Children's Questionnaire
412	Sleep	Have to get up to use the bathroom	0: not during past month; 1: less than 1 time/week; 2: 1-2 times/week; 3: >=3 times/week	Biobank Children's Questionnaire
413	Sleep	Cannot breathe comfortably	0: not during past month; 1: less than 1 time/week; 2: 1-2 times/week; 3: >=3 times/week	Biobank Children's Questionnaire
414	Sleep	Cough or snore loudly	0: not during past month; 1: less than 1 time/week; 2: 1-2 times/week; 3: >=3 times/week	Biobank Children's Questionnaire
415	Sleep	Feel too cold	0: not during past month; 1: less than 1 time/week; 2: 1-2 times/week; 3: >=3 times/week	Biobank Children's Questionnaire
416	Sleep	Feel too hot	0: not during past month; 1: less than 1 time/week; 2: 1-2 times/week; 3: >=3 times/week	Biobank Children's Questionnaire
417	Sleep	Have bad dreams	0: not during past month; 1: less than 1 time/week; 2: 1-2 times/week; 3: >=3 times/week	Biobank Children's Questionnaire
418	Sleep	Have pain	0: not during past month; 1: less than 1 time/week; 2: 1-2 times/week; 3: >=3 times/week	Biobank Children's Questionnaire
419	Sleep	Other reason	0: not during past month; 1: less than 1 time/week; 2: 1-2 times/week; 3: >=3 times/week	Biobank Children's Questionnaire
420	Sleep	have you taken medicine to help you sleep	0: not during past month; 1: less than 1 time/week; 2: 1-2 times/week; 3: >=3 times/week	Biobank Children's Questionnaire
421	Sleep	have you had trouble staying awake while driving, eating meals, or engaging in social activity?	0: not during past month; 1: less than 1 time/week; 2: 1-2 times/week; 3: >=3 times/week	Biobank Children's Questionnaire
422	Sleep	how much of a problem has it been for you to keep up enthusiasm to get things done?	0:no problem at all; 1: a little problem; 2: some problem; 3: big problem	Biobank Children's Questionnaire
423	Sleep	During the past month, how would you rate your sleep quality overall	0: very good; 1: fairly good; 2: fairly bad; 3: very bad	Biobank Children's Questionnaire
424	Sleep	Sleep disturbance (child)	1: no; 2: yes,past 12 mons; 3: yes, before past 12 mons; 4: yes, don't know when; 5: don't know	Biobank Parents' Questionnaire
425	Pubertal timing	Age of menarche (girls)	continuous variable	Record linkage from Student Health Service
426	Pubertal timing	Age of onset of Pubertal timing	continuous variable	Record linkage from Student Health Service
427	Pubertal timing	Age of onset of pubic hair	continuous variable	Record linkage from Student Health Service
428	Pubertal timing	Age of voice break (boys)	continuous variable	Record linkage from Student Health Service
429	Home facilities and pets	gas stove	1: no; 2: yes	Survey 1
430	Home facilities and pets	firewood	1: no; 2: yes	Survey 1
431	Home facilities and pets	liquefied petroleum gas	1: no; 2: yes	Survey 1
432	Home facilities and pets	electric stove	1: no; 2: yes	Survey 1
433	Home facilities and pets	kerosene stove	1: no; 2: yes	Survey 1
434	Home facilities and pets	no pet at home	1: no; 2: yes	Survey 1
435	Home facilities and pets	cat at home	1: no; 2: yes	Survey 1
436	Home facilities and pets	dog at home	1: no; 2: yes	Survey 1
437	Home facilities and pets	bird at home	1: no; 2: yes	Survey 1
438	Home facilities and pets	other pet at home	1: no; 2: yes	Survey 1
439	Home facilities and pets	carpet used at home	1: no; 2: yes	Survey 1
440	Home facilities and pets	no. of air-conditioning	1: no; 2: yes	Survey 1
441	Home facilities and pets	burn incense	1: no; 2: yes	Survey 1
