# Supplementary material for: Environment- and epigenome-wide association study of obesity in ‘Children of 1997’ birth cohort
Source: eLife. 2023 May 19;12:e82377. doi: 10.7554/eLife.82377 (PMC10198722; doi:10.7554/eLife.82377)
Supplement: Source code 1. [file elife-82377-code1.zip]

Archive with 1 entries (1 files):
- 02-08-2022-RA-eLife-82377/Source code.R
